# Supplementary material for: Stemness of Human Pluripotent Cells: Hypoxia-Like Response Induced by Low Nitric Oxide
Source: Antioxidants (Basel). 2021 Sep 2;10(9):1408. doi: 10.3390/antiox10091408 (PMC8472328; doi:10.3390/antiox10091408)
Supplement: Supplementary file 1 [file antioxidants-10-01408-s001.zip]

Archive with 1 entries (1 files):
- antioxidants-1347581-supplementary.pdf
